# Supplementary material for: A New Megaraptoran Dinosaur (Dinosauria, Theropoda, Megaraptoridae) from the Late Cretaceous of Patagonia
Source: PLoS One. 2016 Jul 20;11(7):e0157973. doi: 10.1371/journal.pone.0157973 (PMC4954680; doi:10.1371/journal.pone.0157973)
Supplement: S1 File — (TXT) [file pone.0157973.s001.txt]

xread 'Analysis A' 
359 64 
Acrocanthosaurus 0020?1100?0000001111000000211111100010?000000211101211100020212011?1121111020110?02??11012100000100110100012011111?111002100101020010?11111?000100010000010011012?00110011?00?0012110001000110001211110?0021000000101?1?110110120012001110?001011110000113110111111000????010?10??1110110201201?120?201111000220111011110000110010302?1010?1110?1??01210111001?1??1?0?0
Aerosteon        0????????????????????????????????????????????????????????01?000?111??????????10000200??????????????????????????????????????????????????????????0????????????110121???????11?01001?1?00010001011100111?????2?110??01????????0101100121????????????????????????????????02011010010221110110201201?120???0??????????????????????1001?402????01112021110????????????10?111? 
Afrovenator      0?????????0010101100000100120011000?????0?000201001?011001011000?????????00?001111001?????????????????????????????????????????????????????0000000001?????10?11001?0?011000010001101100001?001?000001???????100000???1?01010??????????0111?????00?0?????0?31001111?100001?10?01101011?011?2012?1?00?001011100011101100001100001000020?11010110???111011?011100??100000?0
Allosaurus       000101[01]000001000101000000021111110001101100002[01]2[01]0010110000000101111100011020000002001101100011010010010201201111111112000100110201111111110000100011020010011001100110010[01]100001011000100001000101111000011?0000000101?11011012001200111010110000100011131001111110000111010010211110110201201?1100200111000[12]101110111100001100102022101011110211101210111001010000000
Angaturama       011???201?1121?11???0?????????????0?????????????????????????????????????????????????????????????????????????????????????1?0??????????????????110111101311?????????????????????????????????????????????????????????????????????????????????????????????????????????????????????????????????????????????????????????????????????????????????????????????????????????????? 
Australovenator  0?????????????????????????????????????????????????????????????????????????????????????????????????????????????????????????00001???????????100001000110????????????????????????????????????????????????????????????0????????????????????????????00010101????01?1111??101???????????????????0??????????????????2201210111100011100114022101011121211101211????010?0???000
Baryonyx         0111?0201011210110?0000???02???1??01????0?001202011?0??????0??0?1111100??????0?11011010001011?01??010210?011??????????001101010?[12]101???1??0100101100013001011100[12]?1001001001000110111110100011000101010?0???000?00??1??1?00??0?1?0100011111100010011010????????????10?0?11010?101?1110110[01]0?2?1?0????0011000????1????00110100????????110?0?????????????0????????0000 000
Carcharodontosaurus 0??????0??000000111100001001101110101111000?02?1?0??111100??21211211?211????0????????110121?0??0100??01121121???1???????2?10??????????????1000020000?????10?110?2?????0??01?0?00101?0???1????0??????????????100?0???1???1??????????????????????????????????????????????????1??1???????11?????0?????0??11?????22??1101111??01?100???????010??????????????????????????0?0
Ceratosaurus     00210100010000000000000000010100010120?00000020200110000000100001111110001010010010001010100000000110100001110000?100010000001??1000000100100010000010100100011021?0100010000000021100000010100001010211??10000210?0100001101011110100100110000????0??1??1?01?00010?010?11100?0000111011110110100001[01]0001001100110[01]001102100010100200211101001021??1?0001??10???00000?0 
Chilantaisaurus  0????????????????????????????????????????????????????????????????????????????????????????????????????????????????????????????????????????????????????????????????????????????????????????????????????????????????????????????????????0110110000????????????????????11??????10????2110????????????????????????22??111???1000?1100??40221????1?????????2101??0????????0?0
Chuandongocoelurus 0??????????????????????????????????????????????????????????????????????????????????????????????????????????????????????????????????????????????????????????????0????????????????????0?????????????0?????????0????????????????????????????????????????????????????????00???0011101011???1?0?????0?????????????00?101000100000?1000040?2121011???21110?100??100?????????? 
Coelophysis_bauri 000101211000010????0?011010100?0000000?0000101??0000000000000000?0?00000110110100000?0000000?0?2??1????0??1?0?0?0?00??00110?0?0000?00?0000000010000?0000000001100?100011000?000001011000000?0000000001000000000011?1100?01?000001002000001000000?0[01]?00101110100000000100100011000011011110100?10000001000010000110[01]00?00?000?010001000021000000101111000110000000000000
Coelophysis_rhodesiensis 000???211000010???00?01101100?00000000?020010100001[01]00000000?000100000000?0110?0000000000000000200100?000?10000000001000100000000000000000100000000100000000011011?0001100000000010110000000?0000000010000?0000?11?1100001?000001002000001000?0010[01]000110110100000000100100011000111011110000?1000?011100010000111[01]001102000?0100?1000021000000101111000110100000000000 
Compsognathus    000???100000100????0?010002100?1??0000?0000000??00000?000?00?00????1?00????????0??0????0??00?????0??0?0??????1?1????1?0000?00??0??100??10100?0000?0??0000100?100[12]???????100?001??001100?000????0000??1??0??000?0?00?1?0?0111?011100?0?????0???0???0??01?1310011????0?000??010?11??110011?20?201?011?11?10??002???111?????????1?0???????01011???????01??0?11?01010000?00
Concavenator     0?????0???????0??????001002??0?1?00?1111?10102010000?110??10??2????1?????????????????????????????????????????????????????????????????????????1020?0??????[01]0??100?????????????????[12]?1??10????1???0211?1?1??[01]100?000????1?111110?10?1??0?0??10??0?1010001??????????????0?0?0?10?11??111011020????????02011???1?22??1100???????????????2??0?0?1?1?????0???0?1?00????00?000 
Condorraptor     0????????????????????????????????????????????????????????????????????????????????????????????????????????????????????????????????????????????0010001????????01001????????0000?00101?00001000?2001?011101001?0002???01??101???????????????????????????????????????????0?1??01?01010????????0????0???00001100????????0??01000001?00??01????????????????1?01???0???0?000??
Cryolophosaurus  0???????????????????00?????????1??00?1001?01010?000?0111??0?00[01]0?1?10000?10??000000??10001000001??1?0010????0??????1??0????????????10?000000000?0?01??????0?01000????????00?0?000?0?1000??001000??010?0?????000200????0?01??????????????????????0?10001??????????????00???00???0?????011??0????0???0?0??10011001?0?00110100000000?2??????01001011??0????????????0000???
CV00214          0???????????????????????????????????????????????????????????????????????????????????????????????????????????????????????????????????????????????????????????1100[12]?0110001??1000012110001000???000[12]11??0?????00?1?????????????????????011010?0?00101000??0??000???????000?0010?10?????0110[12]0?[12]0??00?0?001???1?[12]1?10111?110?00???0???0???0?0?1???????01???????0?0?00??0?0 
D_sinensis       0?0?0?000?0010???????000202??0?1??0??101300100??000?00?00?01?000???1??0?????1?0?????????????????????????????????????????00??0?00???1?????????0??0?0??????10?0100[12]?1?00??00010000?001000000100?000001??000?1000020??01?010??010001?000111111000000010001???1010111?000000?0101?0000111011?[01]002010000?200010111001110000101000?1000021001010?0????0???110011100??1??????? 
Dilophosaurus    001?1121100001000000[01]001000100000000?100200100??00?200100001?0001001000?1101101000000000?000000200101000001??0??0?????201100010000?1000000[01]1000000010000010101101??00011100100000101100000000000010101000010000201??10000100000010010010010000001010001?1110110001000100100011000011001100000?10000010001?00100110[01]000000000001000201002100001010110100011000?0?01000?0 
Dubreuillosaurus 001???100?0010101?000001001[12]0001??0??0??0??002??001?0????1011?001011?000000??????????10??2011100?0??110010??0??????010?0110111??201???????0000000?0100000100?1001?????????0?????????0?00??0?1??????1???????1??000?10????0110?????0???????????????????????????????????????????????????????????????????????????????11????0?0???????????1?01????????????????1??????0???0?? 
Duriavenator     000???100??0101011000?0?0?120?1???0?????????????????????????????????????????????????????????????????????????????????????110101????????????0000010?0??0?00100??????????????????????????????????????????????????????????????????????????????????????????????????????????????????????????????????????????????????????????????????????????????????????????????????????????0
Elaphrosaurus    0???????????????????????????????????????????????????????????????????????????????????????????????????????????????????????????????????????????????????????????0110[12]????????00100000?011000001?0000000002111?0000011??010???????0???11?01100100001000???????????????????000111000000?111111100?[12]??????0?0?00001100110?00110??00010000200??21?0??????111?001???1????0?000?0 
Eocarcharia      0?????????00000011100101002111111?0??????????????????????01?00201111???1??????????????????????????????????????????????????????????????????1000010?01?????10?????????????????????????????????????????????????????????????????????????????????????????????????????????????????????????????????????????????????????????????????????????????????????????????????????????0?0
Eustreptospondylus 0?1???20000011?01100000010120?1???0???????100200001??????10?10001?1??00000???0111100010??1001000100?11000012??????????00110111????????????00000?0?010000010011001???01101001000110110000010011000101?100??1?0000????1????????111?0???0111210?00???????????????????????00110101100011?011300?2?1?000001010100?1111110000110000100002011101?110102111??1001??000??00000?0
Fukuiraptor      0???????????????????0?0?0????????????????????????????????????????????????????????????????????????????????????????????????0????????????????1000010?0110????00110?[12]????????1??????????0????0????????11??????????????????????????????12001111101?001?1010??????????????11??????0????????????????????????????????21012101?1100011??01??02????01112121??012?1???0????????0?0
Giganotosaurus   002???000??0?00?11?100001001101???10?1110100021110????????2021211??11211??0??1?00020?110121???00100?0011211?1??????111??201010?????1?1111110?0020000??00010011012?01?0??111001?01?1?00?100?11001?21?2?????2?00000???1?10?10??0???01?0????????????????????????????????01?11010010211110110201201?120020111100022011101??1?0???1001?30221010?10???????????????????10110?0
Irritator        0?????2????12?0???????01100200?100010??0000010?201110010000??00011?11000????0?0???11?10??10?10010001021000?101?10?????0????????????10?11?0???1101?1???????1???????????????????????????????????????????????????????????????????????????????????????????????????????????????????????????????????????????????????????1?????????????????????????????????????????????????0??
Leshansaurus     0???????????1?1?1?001??1?0[01]???1????????????????????????????????????10000?????????????000000010021001??00????0??????????????????????????????00???0????????[01]0?1100?1?0010??0110000121?0000??0????000001100??????????????????????????????????????????????1????????????0?0??????0110?0111011?[12]0????????0??0??????[01]????100001???1?10???201110?0??????????????????0?????????? 
Lourinhanosaurus 0???????????????????????????????????????????????????????????????????????????????????????????????????????????????????????????????????????????????????????????1100?????????0??????1?1?000?000?0?00???1?1?0??1100000?????0?111??????????????????????????????????????????00?01010?1011111011?2?????1???0?001100??11011101?0110?????01?20?2101?????????????????????????00??0
Magnosaurus      0?????????????????????????????????0?????????????????????????????????????????????????????????????????????????????????????110?11????????????0000000?0????????0???0??????????????????????????????0?????????????00????????????????????????????????????????????????????????0???01??1?????????????????0??0?????????1???????0?110?001000?20?????0?11?????????????????????????? 
Majungasaurus    00210100010000001000000010010000011120?10020000?101200000020212012?11110110110000100010100?00000010?01101?101000001010110010100110010001001010000000100001000110210011001001100012110000001010000001021?1111001201?01000011?1011?10?011002000010??????0????????????0??0011100000001111111??????0???1??1??????0????100110?100010100200211111111021111?0001??1101?00?0000 
Mapusaurus       0??????0???00000111100001001101?101011110100021110??1111102?2121121????????201?000?0??????????????????????????????????00201010?01001??????1000020000?0???10011012???01???1??0?0010??0001??01?00102012?????210000?????????1?11012?0????1???10?10???????0????1????????001???0?0?102?1110110[12]1????????0?011?100022??1101111?00?1100??30221010110??2111012101??0010?1?11000 
Marshosaurus     0000??0000000010010001102011001?000010?000??????????0?1001?10000????1000000?10?0?01?0100020000001001?0?00?1?0???????????10001??0???1?011??00100100010000010011001?0111110001000012110000000012001101?1??????????????10???????0?1????????????1????????????????????????00?110100101011?0110010201?0000?00111000?????1??????????????????21???????0??????????????????000???
Masiakasaurus    00?????0???00100100000100001000???0?????????10???????????0??20101?10?????????0?001??00????000?0001??00???010??????????1110100001190??00?000100000000???0020001102?00110010011000111?000000101000000002011110001011?0100001?01011111001100100001????????????????????001001?1000000011?111111120100001001001??10011010011021000101002002?1111112021111?0011??1101?0??0000 
Megalosaurus     0?????????0000?01101100?00110?1?000?????????????????1?111???????????????????????????????????????????????????????????????000101?????0?011000010010?01??00?100???01????????0??????1?????0?1????10002011100001?0000???010?????01110?000001112110?000010000??????????????00101010110101110113?00[12]??????0?10??1?0011101100001?000010000211??0?0?1????1????1001??00???01000?0 
Megaraptor       0??????????????????????????????????????????????????????????????????????????????????????????????????????????????????????????????????????????????????2????????11012????????11?0100121?0????????1??????????????110?0?1?????1?111011?0121????????????0101011?2?01011111110??????????????????????2????????????????????????????????????????????????????????2?11???????????111
Metriacanthosaurus 0????????????????????????????????????????????????????????????????????????????????????????????????????????????????????????????????????????????????????????????1001?????????0??0??1?1?00011?00?00012111?????1?000?0???1????1???????????????????????????????????????????00??10100101111?011??012?1?0?00?101?01?111??110?11110001??0???11?????????????????????????????????0
Monolophosaurus  0001?1000?00100??????000002000?100011101300100?00012[01]11000110010?11110001?021000000??1000100000010?????0????01?1??????001000010020100?0???00?0010?0??0000101110010?0010010010?0010110000000?10000101?10?0?1?000?00?010???????????????????????????????????????????????0011000101010111011?00?[12]0100???0001000?0???????????????????????????????????????????????????0000 0?0
Neovenator       000???1000001000101010000021001???10110110????????????????????????????????????????????????????????????????????1?????????110000????????????1000010001?020010011012?1?????11110100121100010001101100110?0???2100001???1?10?10?1011?0120????????????????????????????????01?11010010221110110201201?1200000101011020?1101111000111001130221010?10???1????210111?010?1000000
Ornitholestes    0000??000?00000??????000002100?1?00001000001010?0012?11000001000?1??10001?020?00??0??1000?00???0????0??0??????????????00000?0??0?0?0?0100111?000000??00001001100[12]?????????0100101?0?000?0001000000010100??1?00010??010??11??????????00101100000000???01??11??111??1??00?0001011121111011020????????010010000021??211??0100001???????2??0?0???????????2001??0????00000?0 
Piatnitzkysaurus 0??????????000?01000010020110?1???0????????????????????????????????1???0?????????????10?0100000010?1101000?10???????????2010?1????????????0010010?01?????00001001?001111000100001211000010001200?1011100001?000?0??010?????01011?112001111101100??100?1??????????????001?10100101011?011?0002?10000000011000011?11100001000001000021121010?10???1????1001??0????0?0?0?0
Piveteausaurus   0????????????????????????????????????????????????????????????????011?000?????????????1000?0?1002100??1002?110??????????????????????????????????????????????????????????????????????????????????????????????????????????????????????????????????????????????????????????????????????????????????????????????????????????????????????????????????????????????????????????
Poekilopleuron   0??????????????????????????????????????????????????????????????????????????????????????????????????????????????????????????????????????????????????2???????????????????????????????????????????????????????100?0??1?????111??????????011??10110001000001????0?11????0????????????????????????????????????????????????????????10???2????0?01111021?10????????000?????010
Proceratosaurus  0000??000?00100??????000002100?1??0????????0???????201100000????????????1??20??0??0????????????????????0??????????????00[02]00?0??0???00??1?1?110000?0??0000000????????????????????????????????????????????????????????????????????????????????????????????????????????????????????????????????????????????????????????????????????????????????????????????????????????0?? 
Saurophaganax    0?????????????????????????????????????????????????????????0??????????????????????0??????????????????????????????????????????????????????????????????????????1100?1??????????0?001?1?000?0??0??????11????????00??0????????10??????????011?0101100???????????????????00001?1010010?????????20?[12]01?1?00??01?????210?110??01???011001?20??????????????????00????????0?1???? 
Shaochilong      0??????????000??11?10100100110111?00???1???????????????????????????1?011?????0?00020011???1?0000100?0011??120?????????????????????????????1???????????????????????????????????????????????????????????????????????????????????????????????????????????????????????????????????????????????????????????????????????????????????????????????????????????????????????????? 
Shidaisaurus     0???????????????????????????????????????????????????????????????0??11000?????????????110?0??????????0????????????????????????????????????????0??0?00???????????0??0110000???????1????001?00????012110100001?00???????0???????????????????????????????????????????????00??0?1??1???111011020?[12]0??00??20??0??0?????????????????????????????????????????????????????00?0??
Siamotyrannus    0??????????????????????????????????????????????????????????????????????????????????????????????????????????????????????????????????????????????????????????????0[12]?????????????????????????????0???1101000?0?000????010???????????????????????????????????????????????002010100102?11101122012110000??101101??????????????????????????????????????????????????????010??0 
Sinraptor_dongi  000001000000000000000010002111111000110100000211000011100010001001?110000112001000200110110001001001001120100111?11111000000110020011111000000010?0?100001001100110110001001000012110001100011001211010?0?1?000?000010???1?01011100??????????????????????2???????11?000201010010101110112201211100002101101011101110111100001100002112101011010211101210111001010000000
Spinosaurus      0110?1201011210????0??0000020??1??0?????0?????????????????????????????????????????????????????????????????????????????00110?0??011????????010110111?01311?101100[12]??????????1000??21?0100?00???0?02010?00????000?0??0????????????????????????????????????????????????????????????????????????????????????????????????????????????????????????????????????????????0???0?0
Streptospondylus 0???????????????????????????????????????????????????????????????????????????????????????????????????????????????????????????????????????????????????????????1100[12]????????0??0?01??1?0000010?1?0???010???????000?0??0?0?????????????????????????????????????????????????????????????????????0??1?000????????0??????????01000?01????2???????110102111???????????????????0
Suchomimus       0111102010112101?0?00000100200?1??0?????0??????????????????????????1???????????110110???????????????????????????????????110??????1????????0100101100013001011100[12]???????100?0001121?1110100011000201?10?0???00000???1001?0001011?0100011111100010011010????????????100011?010?1000111011000?[12]?0?00?000011?00?11??110100110100100??40211010?102021??0?1??????????0??????
S_zigongensis    0????????????????????????????????????????????????????????????????????????????????????????????????????????????????????????????????????????????00?0??1?????00?1100[12]?????0010??000012110001000?1?00?011?1??0??000?100?????????01011?0???010021001000010001??2?00111111??00001010?10??1110110101[12]0?100?020011011111?1??0??110?000?00??201[12]10?0??010?????????????????000???? 
Torvosaurus      000???100?0010??110110001012000??00????00?101200001?011111011000?[01]??????????001111?01???????????????????????????????????010?0?????????????00000100010010010011011010210010010001121100001100110001011100001110000??010?101001110000000111211000000100?0[12]???001101101000001010110101110113000[12]?1000002001010001110?1000011000010000202110101101021110?1001??0????00000?0
Tyrannotitan     0?????????????????????????????????1?????????????????1111????????????????????????????????????????????????????????????????20?010?0??????????1??0?20?0????????01101?1???????1???1001?1?00??00?1?001?2?1???????000??0??????????11????01??????????????????????????????????????????????????0????0?201?????20?????0?220?1?01111?0?01???????2???????????????????????010?1?0?0??
Xuanhanosaurus   0???????????????????????????????????????????????????????????????????????????????????????????????????????????????????????????????????????????????????????????1100?????????0??????1??????000?0??00??11???????1???????????????0?1???1?200?1111?01000010001102?001101?100??????????????????????????????????????????????????????????????????????????????????????????????????
Yangchuano_hepingensis 000001000000000??????010002111?1?000110110000211000011100010001001?110000112001000???11?12000?00?????01??????1?1??????0000001?00?001???1?000?00?000?10000100110011011000100100001211000110001?001211?1100011000100?0101?11001011100?0????????????????????????????????000010100101?1110112[12]0021110100210110?10110?1101111?00??????????????????????????????????????00?000 
Yangchuano_shangyouensis_magnus 00000?000000000??????000002111?1?0001101100002?1000011100010?010?1?1??0?0?120???0?0?????????????????????????0111???1??00000?1?00???1???1?0???00?0?0??00001001100[12]?0110001?01000012110001000?1?000111010000?0000100?010???????????????????????????????????????????????000000100101?111011010120?100?020011?11111??0101?110????100??201??0101101021??0????????????001?0?0 
Eoraptor         000010000?00000??????0101000?0?0010000?0000100??0001?0000001000000?0000000000?10?00??0?001000?0000?0??????0??00?0?101000000?0?0000?00?0000?0?00?00010000000000000?????????000000000000000?0?00000000000000?0000001?0010000?000001000000001000000000?00100000100000000000010000000?00000000000??000?0000000?00000?0000?000?000000000???0000000000000000000000000000000?0 
Herrerasaurus    000001000000000????0?0001000?0?0?00000?0000100??001201000000000000?00000100000000020?000010?00000?10??00000000?000000?10000?0?0000?000010010000?0?01000000000000001000010?000000000000000?0?1000000?0000000000000??001??00?1?011?0??000001000000100000101000100000000000010000000?00000000000?0?001000000?00000??0000100000000000000??00100001000000000000000000?0000?0 
Siatsmeekerorum  0????????????????????????????????????????????????????????????????????????????????????????????????????????????????????????????????????????????????????????????1?12?????????1??????????0?10001?010?011?????????1????????1111????????????????????????????????????????????0?0101?11??2????1?0?????????????1?????????????????????????????????????????????????????????1110??? 
Murusraptor      0?????????????????????????????????????????210100000??????11?201000110110?????1?1002111100101010210101001200?0?????00111????????????10111?1???000000210???????1012????????????????????101??0011100011210001?1?1????1?1000000?????????????????????????????????????????1?201111011022111011020????????0?00??000?????????????????10011402??????11???????????????????1??1111
Orkoraptor       0????????????????????????????????????????????????????????11?2010????????????0????2???????????????????????????????????????????????????????????010000210????????????????????????????????????????????????????11110????????????????????????????????????????????????????????????????????????????????????????????????????????????????011?02???????????????????????????????1?? 
; 


xread
'Analysis B'
284 46
Ceratosaurus
0010000010000011100000001020010100111000010000100010011000110000010010
01?1?0001100000?00000000000200100200100100110000010[23]001000000000000??
0???0?000?000?00100??0?000001200000000?000000100?1000000000000000?000000
0000000000000000000001000000000000000000?1010000?1010010000000100000000
00
Allosaurus
1000000000000031211210000010120100001100000000100011122111110111020011
1100000010001211110101?01111000011110100001000011002010000001100001000
0000010100011022101100210001111100000010210010011100111000000000100000
0000000000000000001111110011120111000100011020000010000010000012000001
0001
Monolophosaurus
00000000?0000021101?00000?101200100011000000?000001??011?11?01100000101
10??01?100?1?10100001101?110?1?1?110??0101??00????????????????????????????001?????00100?0?1100001?0???????????????????????????????????00?????00??0?0????0?00?110???00?1???0??0?01001?1020000100001010000?010000?000??
Piatnitzkysaurus
00??0000????????1??1000001???101?????????00????????????????????????0100?0??010?????????0100?011?0100100110100000?????10002?1100000???????????????0?0?????000000?00000001101100000010???00001100011?0?????000?00000?00????00?1?00?0?00?????00???12010000100????????????????000??0????0????00?
Sinraptor
00001000?0000021300200000010110100011100000000100011012111110100020111
110000101011120000000111?111001011110100101?010010?2?0?????????000000???
0?01010001102000000121000110110000001021001100000010000000000020000000
00000?000000?00?111???11111??01100?00010101000001000101000000100?00000??
Acrocanthosaurus
0000100000000021200201001111110100111100011111101111122111110111000010
110000011011120111110101101300101213111001110011101301000000111000100??
00???????????22??1??0210??121210100001021011?1?111112???0????00?000000000
0000000?00??000111210011?2011100010010101000000100001?1?00[01]10000?000?
1
Afrovenator
00????0?0??????12?0101?000???201???????????00001001102111?000100??0??????????????????????????1101100100??11????????????????????????1?0???1?10?0000100??100?000100021000110110000001020000????????1??00?000???0000?000?00???000????0??10??????0?1?1??00?100011010000??00100??????????000?00??
Torvosaurus
100000000100001101000?001011?201???????????0000100110121??0?0???0?1??????
??????????????00000????110010011210??101000???0????10001101100011010?000011??01000000000000001110?????????????0?0201110120000000000??000??00?0000001000?0???000?00000?1201000010?0?1??0000??00?0?0???00?????????1?1
Megalosaurus
10??00001????????1??000000???201???????????????????????1??000??????????????????????????0000???????0?1?01110000001?00?10002001?0011???????????????111?001?0?0?000??000?1120110000001020000001101????0?????000??100??000?0?00?0?00?0?0???0?0?????121?000010?0?1???000???????????00??????0??101
Baryonyx
0000?01000000041??????100?00?20?10?00000?00000?00011011?0????????00010000
0?000100?????100100?11?1100100?1110???0??10???00?011001111??????1010?0000
1??????0?0???0?0210?????11010?001?21000???????11?????00????????0??0??00000???????00000?0???0012?100?0?0??????0???00????00?1000????0000?1??
Carcharod_ig
10????000???????2??1??02?1????00????????1111???????????????????????120011??101?0???????1111???????????????????????????????????????????????????????????????????????????????????????????????????????????????????????????????????????????????????????0????100?01???????????????10?0????????????
Carcharod_sa
10??1?000????0?11??1100211???100021010011111211011120221??1111?????1200?1
11101100???????????????13???1?????????10?0?1?????????????????????????0????????????2??????21??????210?????102??11??????1?2?????????????0????0???????0????00?111??????1???10????0001?101000000100?01010?0????????????
Giganotosaurus
100?10000100?021???10?01?110?100021?1001111121101112022??????????01120011
1111?101??2?1?1111?110013111112130?1100010?1??0??01?????????????????????001000?00220011002100011121010?0?1110?1101?010122????????????00?0??0???0?0?0?00????1111?????1???101?000001?10100000?10000100000?????0?010?1
Mapusaurus
10??1?001????0?12??11?0111???10002101001???12?10?112?2?1??1011???01??????????????????1??1????10?1??11?1?130?1?0001011?10110???????????????????1?0001?000012???????210?011?2101010?1110111010011?22?0000??000???000000??0?00?000??0???11121??01?20101000000101?100000010????????0????0????0?1
Suchomimus
00??00100000??4?110?0?100?00120010100?000000?0????????1?????????00?01?????????1?0??????0010?????11?0?0?11?1????01????1?002011??1111????????1???00?1?0???10??0??0?0210???101?00???0??210000?????????????????????0????0??000?????????0???000??????2???0?0?00??????????????????1??0?????0?0?0??
Tyrannotitan
10??1?000??????1??????????????????????????????1????????10?1011??0??????????????????????11111????13111112130111000?0???????01??????????????????????????????20??1???210???1?2100?0?01011111??????1????????????????????0??0?00???????????????????????010?????????????????????????00?????????00?
Shaochilong
??????0?0???????2???01?011???00000??1?0?1111?????????????????????001200?10?10??11?????????????01???????????????1????????????????????????????????????????????????????????????????????????????????????????????????????????????????????1?????00???????????100?11???????1????10000??????0???????
Concavenator
10????00?0?????1200?01????????0102??11?????1?110?11??121??11?1???0???????????????????????????????1101?1?10010??0?10??11012?1???0?0??????????????0?0100?0002?????????????2?21??????11??????1??????000??0??000????00?0???0?000?00?01?01111?1???1?2?0??0?0??00110?00????10??????????????0?000?1
Spinosaurus
0?00??220100004?0?0?0?10??00120110??0??????????????????????????????????????????????????0010?????1?????????1???00??1??????????????????????????????????????????????????????????????????????????????????????????????????0??0?0??????????????????????????????????????????????????????????????0??
Irritator
0???0?220??????1110?00?0????120?10100?00000000?0?01?0110??01?0?0???0100000?000100???0?1???????????????????????????????????????????????????????????????????????????????????????????????????????????????????????????????????????????0?000??????01????????0?00?0010000??00?????10??????????????
Australovenator
01????110??????????????????????????????????????????????????????????????????????????????0???????????????????????????11?????????111??101???1111?011?????????????????????????2112?000201011112111102221111???11???21?11??00?0?0110????0??????????????0??1????????????????????????10????????????
Aerosteon
???????????????????????????????????????????000?000000????????????21????????????????????????0????131101221301???1??1111011301?????????????????????102??101122111210???????????????????????121?11?22??11?00?????021?110?????0?11?1?1????0????????2?0?1111??????????????1???????????????01110??
Neovenator
10????0[01]00000?3?21111?001011?201001011???????????????????????????????????????????0?????0010?0101130010121211000010011?10??01????????????????????010[12]0?00?02?00?100200001202001?0001020011020101012???????0?00?0100??0??00?0?0001????1??1??11??12???101010?011?????????????????00????000110?1
Orkoraptor
02????01???????????????????????????????????0?0?0?000????????????1??????????????????????????1??????????????????010?1?????????????????????????????????????????????????????????????????????????1???????????????????????????????1?????????00?????????????????????????????1?????????0????????????
Fukuiraptor
10?[12]?0010??????????????011?????????????????????????????????????????????????????????????0000?????1[12]???????00??????0????????01010000?????????11?0001?2??1???????????????????1112?0002010011???11?0??21111???11????1?110??0?000???????0????11?????21????00?????1?????????????????11????????????
Eotyrannus
0112100?10101???2?010?01??1??1??1100?????????????????????????????01????????????????????000????1?11?0?????[12]?????????????0?21101????11??????????0????????????????????????????????????????????????0????????????1???????0???0????????????????????????2??????1??1???1??????????????2??1??00??????
Tanycolagreus
0??0?0??10111?2?????????????????00???0???????110001001??????????100?????????????????????????????????????00??00000100011012111000001111111?010?000??????????1??1??1????????1112?001110000010?1000322110111100?1121011??00?0001110???1000001??10?20??1?10????????0?????01??????????????????1?0
Velociraptor
0100000100100020301?000010101010001000100000001000000000?10000010000100
00000000100030110000001?0210010010210000010000010000100000011010110000
100010200000120110001201010001112010?21?0000100100032211011111??1121111
11110000111010110001?1111011101000011111110111000111010000?0010000?0100
0
Tyrannosaurus
111212010010202121120000002010101211001001110110001001011110011100?010
000000001101031110001?011?21000102020010100000111011011000010110??10000
?100102111101221212102001200021121011202101002?111032211010110021120112
0000000010111110001121111011021101011000102100201110211011111211110100
10
Compsognathus
0200000100000010210200000?10?2100000001000100010000?0000?01100011??010?
???????00??0??0100??1????21010?0?00001??0?100011013011?00001101011??0??0???0????00?2000?001201?0?10111?0???11????01?????0?221??1?1100?112100000000011??1?0??000000???1??110??0?00000001211001010?0????00010??00?00100
Sinosauropteryx
0200000100???01011020000??10?210????0????0000010000?0000??110001?01??????
???????????1??00???????2100100?00000?00?00?011013011?00001101011?01?00?0?0?0??0012000?001201?0?10111?0???11????01?????0?221??1?1100?112100000000011?11?00?0???01???1??110??0?01?10?11?110??????0???????1???00??01?1
Guanlong
010101010101111021020000??101211130?101001100000001?0101?111011010?11??
???????010???11000011?11?21001???00000000??0?00100?11110001110?????00??00
010?00010??0?1??01100?0?10211?1?0?11000?0???1000???1??1???0001121?1100002
000?11??11000010???10?102??0?00001100?001110101112110??00??001???0?
Ornithomimus
?????????01000002112000000001010000000000000000000000000011100001011100
00000000000030010000100002000101100000000100000100?0110?000110101100001
00010?01110?2000?000201?1?101112000011000101??100032211011?110011211121
100110011101010000101111011001001001100010111010001000100??0000?0001?00
Sinornithomimus
?????????000000021120000??0010100000000000000000000?00000???000010111??0
??????000??300100001?10?20001011000000001000001002011000001101011000010
00102011110200000002011111011120100110001010?1000?2211011?110?112111211
00110011101[01]110001011110?100??01001100010111010001000?????000000001??
0
Caudipteryx
??0?00???0000020211200001?1010100001100001000010000?0100001100001011200
0?0????010???0010000?????22001012000000011100001000011?00001101011000??0
0010200?0012?1?000020100010111?0???11000101??10003221??1??110?1121111111
10000?11?1011000111??10?100??0?0100000101110001000000????02???0?001??
Dilong
011111?1?01011202?010000??200011100111100000001?001?0101??1101101?1??00?
???0?001????111000??????0100000???00???0?100?1010111?1??????11111??0?00?????00001??0???1012?0???10????1?0?1??????1?????0?????????1??11?????10??01?0??11???1?000?????10?102?????000110000011?0100112111201011?01101?0
Chilantaisaurus
????????????????????????????????????????????????????????????????????????????????????????????????????????????????????????????10??????????????1?0001?2??0???????????????????21000011111?000020?11??????????000???10??0???0?????00?????????10??????0???0???????????????????????????????????????
Xiongguanlong
?1?2?2010?102??02?1?0000??201011100?001000?1001?00??0?01??10011100101000?
??000111??3????????11102100010?0000????????????????????????????????????????1?????????????????????21121010202??10????????????????????1??????0?????0????0?????00???11?0???2??0???111?00??001??110211011??????11010???
Kileskus
??????00?1111?2?2?0200000020?0?1?????????????????????????????????????????????????????????????????????????????????????????????????????1????????????????????????????????????????????????????????????????????10????1???????2??????????????????????????????00??10????????????????????0??????????
Proceratosaurus
01110101?111112?310?00000?20?011?3??1?10?????0100???0??1?111011?10012?0??
??0?0??????111000???????????????????????????????????????????????????????????????????????????????????????????????????????????????????1??????????2???????????00?????????????????0001100?0011???0?1???1020001?????????
Appalachiosaurus
?1?2?20?????????1?0?00?000???01112??00???????????????10??????????????????????????103???000?????????????????????000????????????????????????????????????????22????????0?2000111?10??2020?0002011103221101011001??21?12????????110?????001??????01??????1?110??1??1????????????????????????????
Albertosaurus
11121200?01020?12102000000201010121000100001011000100121111001100010100
000?00011?103111000??????2??0????0?10????????1110010111?0?1011?111??00?1????21111012212?20020012101?1??????20?????1???1?0?2??????110?21??10?2???00000?01?11?1[01]0112???101?02??0??110[01]010100020101121101?101211???????0
Santanaraptor
???????????????????????????????????????????????????????????????????????????????????????????????????????????????001????????????????????????????????????????????????00??1?0011121001111?001?20110???21101111?????21?10????????1??????????????????????????????????????????????????????????????1
Eocarcharia
??????????????????????????????????????000111111001111?????????????????????????????????????????????????????????????????????????????????????????????????????????????????????????????????????????????????????????????????????????????????1??????????????????????????????1???0??????????????????
Megaraptor
021[12]10010110012?2?020?000010?001001?00??000????????????????????????020000??1?1?10?????????0?01101311112[12]120110010?1110011[13]0101111??10111011110011?????????22?11???????????????????????????????????????????111?0??0??01002000???????00????1111??10??1??1110011?0?????1????11001???????0011000
Murusraptor
020?0001???????0??????????????????????10000020?0?000021??????????2112101100001011??2010????????????????1??101010??111????????????????????????????102??11012??1?????0???01????????????????020111????????00??????2?????2?1??0?0??0?0???100?????0???0?111????????10???0101??11111???200?????0?0
;
