# Supplementary material for: A New Megaraptoran Dinosaur (Dinosauria, Theropoda, Megaraptoridae) from the Late Cretaceous of Patagonia
Source: PLoS One. 2016 Jul 20;11(7):e0157973. doi: 10.1371/journal.pone.0157973 (PMC4954680; doi:10.1371/journal.pone.0157973)
Supplement: S4 File — (XLS) [file pone.0157973.s004.xls]

## Sheet: dataT
Species	#	T. length	Estimated length	logT	LogL
Podokesaurus holyokensis		104	679	2.01703	2.83187
Procompsognathus triassicus	SMNS 12591	112.6	736	2.05154	2.86688
Coelophysis	CMNH 10971c	131	866	2.11727	2.93752
Nqwebasaurus	AM 6040	140.7	939	2.14829	2.97267
Microvenator	AMNH 3041	157	988	2.1959	2.99476
Coelophysis	CMNH 10971b	148	1005	2.17026	3.00217
Ingenia yanshini	100/34	162	1079	2.20952	3.03302
Bambiraptor	FIP 000001, Bambi	165.7	1100	2.21932	3.04139
Sinornithoides youngi	IVPP V9612	194	1100	2.2878	3.04139
Sinosauropteryx prima	GMV 2124	148	1120	2.17026	3.04922
Segisaurus halli	UCPM 32101	166	1161	2.22011	3.06483
Eoraptor		148	1227	2.17026	3.08884
Alashan ornitho #3		168	1301	2.22531	3.11428
Coelophysis	CMNH 10971e	190	1441	2.27875	3.15866
Ingenia yanshini	100/36	215	1466	2.33244	3.16613
Velociraptor mongoliensis	Field # 940728	214	1483	2.33041	3.17114
New IVPP from Tugumu		211	1549	2.32428	3.19005
Gallimimus bullatus	100/10	218	1549	2.33846	3.19005
oviraptorid	Juliet	225	1549	2.35218	3.19005
Alashan ornitho #5		216	1574	2.33445	3.197
Saurornithoides mongoliensis	AMNH 6516	243	1599	2.38561	3.20385
Khulsan dromaeosaurid	100/981	233	1665	2.36736	3.22141
Saurornitholestes langstoni	RTMP 88.121.39	272	1707	2.43457	3.23223
Alashan ornitho #1		233	1723	2.36736	3.23629
Coelophysis	CMNH 10971a	227	1856	2.35603	3.26858
Staurikosaurus pricei	MCZ 1669	246	1856	2.39094	3.26858
Ingenia yanshini	100/33	267	1890	2.42651	3.27646
Coelophysis	UCPM 129618	260	1990	2.41497	3.29885
Ingenia yanshini	(100/32)	294	2065	2.46835	3.31492
Beipiaosaurus inexpectus	IVPP V11559	270	2157	2.43136	3.33385
Harpymimus	Field #960910	297	2174	2.47276	3.33726
Gallimimus bullatus	D-I/94	292	2199	2.46538	3.34223
Adasaurus mongoliensis	100/20, Holotype	295	2199	2.46982	3.34223
Herrerasaurus ischigualestensis	MACN 18.060	257	2324	2.40993	3.36624
Nomingia	Field #940824	350	2341	2.54407	3.3694
Rinchenia (Oviraptor philoceratops)	100/42	380	2370	2.57978	3.37475
Chirostenotes	RTMP 79.20.1	367	2534	2.56467	3.40381
Troodon formosus	MOR 748	352	2618	2.54654	3.41797
Deinonychus antirrhopus	MCZ 4371	368	2700	2.56585	3.43136
Herrerasaurus ischigualestensis	PVSJ 373	315	2829	2.49831	3.45163
Gallimimus bullatus	Zpal MgD-1/1	384	2955	2.58433	3.47056
Ornithomimus edmonticus	RTMP 95.110.1	465	3000	2.66745	3.47712
Struthiomimus altus	AMNH 5385	408	3039	2.61066	3.48273
Unenlagia comahuensis	MCF PVPH 78	410	3039	2.61278	3.48273
Ornithomimidae	100/8	403	3166	2.60531	3.50051
Dromiceiomimus brevetertius	AMNH 5201	438	3183	2.64147	3.50284
Struthiomimus	ROM 1790	410	3208	2.61278	3.50623
Dromiceiomimus brevetertius	ROM 797	470	3208	2.6721	3.50623
Gallimimus bullatus	100/52	400	3293	2.60206	3.51759
?Chirostenotes	Hell Creek, Wisconsin 1550.01	535	3479	2.72835	3.54145
Struthiomimus altus	NMC 930	560	3547	2.74819	3.54986
Ornithomimus currelli	ROM 851	475	3589	2.67669	3.55497
Dromiceiomimus ingens	ROM 852	520	3632	2.716	3.56015
Gallimimus bullatus	Field # 950818	450	3717	2.65321	3.57019
Gasosaurus constructus	IVPP V7265	385	3844	2.58546	3.58478
Struthiomimus altus	RTMP 90.26.1	506	3861	2.70415	3.5867
Herrerasaurus ischigualestensis	PVL 2566	413	3912	2.61595	3.5924
Struthiomimus altus	AMNH 5339	540	3971	2.73239	3.5989
Anserimimus planinychus	100/30	450	4000	2.65321	3.60206
Struthiomimus	UCMZ (VP) 1980.1	556	4159	2.74507	3.61899
Achillobator giganticus	MNUFR 15	490	4200	2.6902	3.62325
Gallimimus bullatus	100/12	508	4200	2.70586	3.62325
Struthiomimus altus	AMNH 5257	555	4244	2.74429	3.62778
Elaphrosaurus bambergi	HMN	609	4389	2.78462	3.64237
Dilophosaurus sinensis	new Chinese specimen	470	4568	2.6721	3.65973
Eustreptospondylus oxoniensis	OUM J13558	520	4600	2.716	3.66276
Dilophosaurus wetherilli	UCMP 37302	555	4627	2.74429	3.6653
Tarbosaurus baatar (novojilovi)	PIN 552-2	585	4653	2.76716	3.66773
Piatnitzkysaurus floresi	PVL 4073	541	4909	2.7332	3.69099
Gorgosaurus libratus	AMNH 5423	640	5038	2.80618	3.70226
Gorgosaurus libratus	TMP 91.36.500	714	5100	2.8537	3.70757
Tarbosaurus baatar	940823-Bgt-1	615	5252	2.78888	3.72032
Gallimimus bullatus	100/11	695	5552	2.84198	3.74445
Albertosaurus sarcophagus	NMC 11315	690	5600	2.83885	3.74819
Ceratosaurus nasicornis	USNM 4735	555	5700	2.74429	3.75587
Alectrosaurus olsoni	AMNH 6554	730	5723	2.86332	3.75762
Allosaurus fragilis	MOR 693	702	6213	2.84634	3.7933
Neovenator salerii	MIWG 6348, BMNH 10001	670	6282	2.82607	3.7981
Afrovenator abakensis	Afrovenator	687	6368	2.83696	3.804
Ceratosaurus nasicornis	UUVP 5982	640	6411	2.80618	3.80693
Allosaurus fragilis	Tate 11	581	6498	2.76418	3.81278
Albertosaurus sarcophagus	TMP 86.64.1	750	6558	2.87506	3.81677
Dryptosaurus aquilungius	ANSP 9995	781	6825	2.89265	3.8341
Tarbosaurus baatar	100/61	715	6900	2.85431	3.83885
Brontoraptor	Tate 12	730	6972	2.86332	3.84336
Segnosaurus galbinensis	100/82	860	7058	2.9345	3.84868
Allosaurus fragilis	USNM 4734	690	7144	2.83885	3.85394
Yangchuanosaurus shangyuensis	CV 00215	755	7144	2.87795	3.85394
Albertosaurus sarcophagus	AMNH 5218ay	812	7222	2.90956	3.85866
Gorgosaurus libratus	USNM 12814 (AMNH 5428)	780	7231	2.89209	3.8592
Allosaurus fragilis	UUVP 6000	738	7274	2.86806	3.86177
Sinraptor dongi	IVPP 87002	772	7361	2.88762	3.86694
Daspletosaurus torosus	MOR 590	815	7500	2.91116	3.87506
Albertosaurus sarcophagus	AMNH 5227	842	7559	2.92531	3.87846
Gorgosaurus libratus	TMP 94.12.602	870	7750	2.93952	3.8893
Gorgosaurus libratus	NMC 350	870	7836	2.93952	3.89409
Gorgosaurus libratus	NMC 11593	925	7923	2.96614	3.89889
Albertosaurus sarcophagus	TMP 81.10.1	900	7923	2.95424	3.89889
Daspletosaurus torosus	TMP 2001.36.1	905	8000	2.95665	3.90309
Mapusaurus rosei	PVPH.108.67	882	8066	2.94547	3.90666
Tarbosaurus baatar	100/63	980	8096	2.99123	3.90827
Tarbosaurus baatar (efremovi)	PIN 551-2 (type efremovi)	850	8140	2.92942	3.91062
Gorgosaurus libratus	AMNH 5432	907	8157	2.95761	3.91153
Allosaurus fragilis	AMNH 680	835	8270	2.92169	3.91751
Tarbosaurus baatar	107/3	870	8356	2.93952	3.922
Tarbosaurus baatar	PIN 552-1/Ulan Batat	870	8400	2.93952	3.92428
Albertosaurus sarcophagus	ROM 807	980	8600	2.99123	3.9345
Tyrannosaurus rex	USNM 6183	910	8790	2.95904	3.94399
Gorgosaurus libratus	NMC 2120 (type Gorgo)	980	8790	2.99123	3.94399
Daspletosaurus torosus	TMP 85.62.1	860	8900	2.9345	3.94939
Daspletosaurus torosus	AMNH 5438 (vert, pelvis, F, T, mtII)	935	9000	2.97081	3.95424
Allosaurus sp.	NMMNH P-26083	903	9312	2.95569	3.96904
Tyrannosaurus rex	MOR 009	1105	9312	3.04336	3.96904
Tarbosaurus baatar	107/2	890	9500	2.94939	3.97772
Mapusaurus rosei	PVPH.108.58	1030	9708	3.01284	3.98713
Acrocanthosaurus atokensis	OMNH 10146, holotype	865	9773	2.93702	3.99003
Mapusaurus rosei	PVPH.108.68	1040	9821	3.01703	3.99216
Tyrannosaurus rex	RTMP 81.6.1 (Black Beauty)	1020	10183	3.0086	4.00788
Tyrannosaurus rex	RTMP 81.12.1, NMC 9950	1095	10183	3.03941	4.00788
Tyrannosaurus rex	BHI 3033 (Stan)	1065	10524	3.02735	4.02218
Tyrannosaurus rex	CM 9380 (AMNH 973)	1166	11056	3.0667	4.0436
Tyrannosaurus rex (Dynamosaurus)	AMNH 5027	1118	11143	3.04844	4.047
Tyrannosaurus rex	MOR 555	1150	11500	3.0607	4.0607
Tyrannosaurus rex	FMNH PR2081 (Sue)	1140	11900	3.0569	4.07555
Giganotosaurus	MUCPv-CH-1	1120	12193	3.04922	4.08611
Barrosa Theropod	MCF PVPH411	690	6400	2.83885	3.80618

## Sheet: sacrum
Species	#	Sacrum (5)	Estimated length	Log sacrum	Log Length
Compsognathus longipes	BSP AS I 563	41.1	760	1.61384	2.88081
Coelophysis bauri	AMNH 7230	63	997	1.79934	2.9987
Bambiraptor	FIP 000001, Bambi	60.2	1100	1.7796	3.04139
Sinosauropteryx prima	GMV 2124	75	1120	1.87506	3.04922
Sinornithosaurus millenii	IVPP V12811	65	1194	1.81291	3.077
Toogreeg dromaeosaurid	100/985	89	1202	1.94939	3.0799
Coelophysis bauri	AMNH 7228	115	1317	2.0607	3.11959
Coelophysis bauri	AMNH 7227	96	1326	1.98227	3.12254
Coelophysis	CMNH 10971e	110	1441	2.04139	3.15866
Velociraptor mongoliensis	Field # 940728	118	1483	2.07188	3.17114
Saurornithoides mongoliensis	AMNH 6516	124	1599	2.09342	3.20385
Coelophysis bauri	AMNH 7224	148	1640	2.17026	3.21484
Syntarsus rhodesiensis	Holotype	123	1682	2.08991	3.22583
Coelophysis bauri	AMNH 7223	120	1690	2.07918	3.22789
Beipiaosaurus inexpectus	IVPP V11559	160	2157	2.20412	3.33385
Adasaurus mongoliensis	100/20, Holotype	150	2199	2.17609	3.34223
Gallimimus bullatus	D-I/94	204	2199	2.30963	3.34223
Rinchenia	100/32	151	2341	2.17898	3.3694
Rinchenia (Oviraptor philoceratops)	100/42	225	2370	2.35218	3.37475
Chirostenotes	RTMP 79.20.1	199	2534	2.29885	3.40381
Gallimimus bullatus	Zpal MgD-1/1	274	2955	2.43775	3.47056
Ornithomimus edmonticus	RTMP 95.110.1	330	3000	2.51851	3.47712
Dromiceiomimus brevetertius	ROM 797	292	3208	2.46538	3.50623
Ornithomimus currelli	ROM 851	326	3589	2.51322	3.55497
Dromiceiomimus ingens	ROM 852	326	3632	2.51322	3.56015
Gasosaurus constructus	IVPP V7265	274	3844	2.43775	3.58478
Struthiomimus altus	AMNH 5339	230	3971	2.36173	3.5989
Anserimimus planinychus	100/30	444	4000	2.64738	3.60206
Elaphrosaurus bambergi	HMN	281	4389	2.44871	3.64237
Eustreptospondylus oxoniensis	OUM J13558	372	4600	2.57054	3.66276
Alxasaurus elesitaiensis	IVPP 88402 (large)	345	4610	2.53782	3.6637
Dilophosaurus wetherilli	UCMP 37302	357	4627	2.55267	3.6653
Tarbosaurus baatar (novojilovi)	PIN 552-2	450	4653	2.65321	3.66773
Gorgosaurus libratus	TMP 91.36.500	435	5100	2.63849	3.70757
Tarbosaurus baatar	940823-Bgt-1	485	5252	2.68574	3.72032
Gallimimus bullatus	100/11	505	5552	2.70329	3.74445
Ceratosaurus nasicornis	USNM 4735	380	5700	2.57978	3.75587
Gorgosaurus libratus (sternbergi)	AMNH 5664	472	5800	2.67394	3.76343
Allosaurus fragilis	Tate 11	520	6498	2.716	3.81278
Allosaurus fragilis	USNM 8423	540	6756	2.73239	3.82969
Tarbosaurus baatar	100/61	720	6900	2.85733	3.83885
Brontoraptor	Tate 12	620	6972	2.79239	3.84336
Allosaurus fragilis	USNM 4734	536	7144	2.72916	3.85394
Yangchuanosaurus shangyuensis	CV 00215	536	7144	2.72916	3.85394
Carnotaurus sastrei	MACN-CH 894	523	7500	2.7185	3.87506
Gorgosaurus libratus	TMP 94.12.602	780	7750	2.89209	3.8893
Yangchuanosaurus magnus	CV 00216	630	8010	2.79934	3.90363
Tarbosaurus baatar (efremovi)	PIN 551-2 (type efremovi)	850	8140	2.92942	3.91062
Gorgosaurus libratus	AMNH 5432	665	8157	2.82282	3.91153
Albertosaurus sarcophagus	ROM 807	675	8600	2.8293	3.9345
Gorgosaurus libratus	AMNH 5458	665	8660	2.82282	3.93752
Gorgosaurus libratus	NMC 2120 (type Gorgo)	690	8790	2.83885	3.94399
Daspletosaurus torosus	AMNH 5438 (vert, pelvis, F, T, mtII)	728	9000	2.86213	3.95424
Tyrannosaurus rex	BHI 3033 (Stan)	1055	10524	3.02325	4.02218
Acrocanthosaurus atokensis	NCSM 14345	840	10855	2.92428	4.03563
Tyrannosaurus rex	CM 9380 (AMNH 973)	940	11056	2.97313	4.0436
Tyrannosaurus rex	MOR 555	975	11500	2.989	4.0607
Tyrannosaurus rex	FMNH PR2081 (Sue)	980	11900	2.99123	4.07555
Giganotosaurus	MUCPv-CH-1	1092	12193	3.03822	4.08611
Barrosa Theropod		525	6400	2.72016	3.80618
